# Supplementary material for: Socioeconomic status may affect association of vegetable intake with risk of ischemic cardio-cerebral vascular disease: a Mendelian randomization study
Source: Front Nutr. 2023 Jul 13;10:1161175. doi: 10.3389/fnut.2023.1161175 (PMC10436213; doi:10.3389/fnut.2023.1161175)
Supplement: Supplementary file 1 [file Data_Sheet_1.zip]

Archive with 1 entries (1 files):
- Supplementary Figure.docx
