# Supplementary material for: Socioeconomic status may affect association of vegetable intake with risk of ischemic cardio-cerebral vascular disease: a Mendelian randomization study
Source: Front Nutr. 2023 Jul 13;10:1161175. doi: 10.3389/fnut.2023.1161175 (PMC10436213; doi:10.3389/fnut.2023.1161175)
Supplement: Supplementary file 2 [file Data_Sheet_2.xlsx]

## Sheet: Content
List of Supplymentary Tables
Table S1	Source and relevant information of instrumental variable
Table S2	Instrumental variable for raw vegetable/salad intake used in mendelian randomization analysis
Table S3	Instrumental variable for cooked vegetable intake used in mendelian randomization analysis
Table S4	Instrumental variables directly extracted from MRC-IEU reflecting raw vegetable intake
Table S5	Instrumental variables directly extracted from MRC-IEU reflecting cooked vegetable intake
Table S6	Instrumental variable for education attainment used in mendelian randomization
Table S7	Instrumental variable for household income in mendelian randomization
Table S8	Source and relevant information of outcome dataset
Table S9	Mendelian randomization analysis to study the relationship between vegetable intake and ischemic cardio-cerebral vascular disease by using instrumental variables directly extracted from MRC-IEU
Table S10	Estimates given as beta and 95% confidence intervals for the effect of raw vegetable intake on lipid profiles(IV from UK biobank)
Table S11	Estimates given as beta and 95% confidence intervals for the effect of cooked vegetable intake on lipid profiles(IV from UK biobank)
Table S12	Mendelian randomization analysis to study the relationship between vegetable intake and lipid profile by using instrumental variables directly extracted from MRC-IEU
Table S13	Results of the MR-PRESSO to detect pleiotropy of main results and eliminate outlier SNPs
Table S14	MR-Egger-intercept tests for detecting directional pleiotropy in the two sample Mendelian randomization
Table S15	Heterogeneity statistics from two sample mendelian randomization analyses
Table S16	Residual standard error, F-statistic and Q-Statistics for instrument strength and instrument validity in multivariable Mendelian randomization

## Sheet: Table S1 
Table S1 Source and relevant information of instrumental variable
Exposure	Consortium	Population	Sample size	PMID	Author	Year
Vegetable intake (from literature)	UK biobank	European	455146	32193382	Cole et al	2020
	UK biobank	European	445,779	35653391	Pirastu et al	2022
	UK biobank	European	335576	32066663	Niarchou et al	2020
Vegetable intake (from MRC-IEU)a	MRC-IEU	European	435435	-	Ben Elsworth	2018
	MRC-IEU	European	448651	-	Ben Elsworth	2018
Education attainment	SSGAC	European	293723	27225129	Aysu et al	2022
Household income	MRC-IEU	European	393751	35929574	Shi et al	2016
a Instrumental variable where directly accquired from MRC-IEU by used the online platform MR-base (https://www.mrbase.org/),the relative GWAS infromation can be acquired from IEU Open GWAS (https://gwas.mrcieu.ac.uk/) (ID:ukb-b-1996 for raw vegetable intake and ID:ukb-b-8089 for cooked vegetable)

## Sheet: Table S2
Table S2 Instrumental variable for raw vegetable/salad intake used in mendelian randomization analysis
Chromosome	SNP	Effect allele	Other allele	Effect allele frequencya	Beta	Stand error	P value	Proxy SNPb	R²
1	rs11209780	G	A	0.8002	0.00658775	0.00114453	8.62e-09	-	-
1	rs7537213	G	T	0.4642	0.0160824	0.00244263	4.6e-11	-	-
2	rs13022164	A	G	0.173	-0.020283	0.00324625	4.2e-10	rs35628463	1
2	rs4281874	C	T	0.7167	-0.0155421	0.00277029	2e-08	-	-
2	rs62106252	G	A	0.9553	0.0360146	0.00593144	1.3e-09	rs62106258	1
3	rs1248825	A	C	0.3191	-0.0166264	0.0026141	2e-10	-	-
6	rs2328887	T	C	0.101084	-0.0210134	0.00349867	2.3e-09	-	-
7	rs6958768	A	C	0.836	0.00729325	0.00126227	7.56e-09	-	-
7	rs6978572	T	C	0.6038	-0.00578259	0.00100451	8.58e-09	-	-
8	rs13267577	C	T	0.618639	0.0136923	0.00218862	3.7e-10	-	-
8	rs199865757	C	T	0.700839	0.0198085	0.00230477	1.2e-17	rs1520919	1
8	rs7818437	T	C	0.7485	0.0175262	0.00292261	2e-09	-	-
9	rs10819082	G	A	0.328	0.00664015	0.000992009	2.18e-11	-	-
10	rs6482190	A	G	0.2873	-0.00843706	0.00104466	6.67e-16	-	-
12	rs11608727	T	G	0.8042	0.00737606	0.00118104	4.23e-10	-	-
13	rs56367474	C	T	0.6789	0.0057908	0.00100862	9.39e-09	-	-
14	rs9323534	C	T	0.566906	0.0132991	0.00212977	4.1e-10	-	-
15	rs1437761	T	C	0.750671	0.0153458	0.00244084	4.2e-10	-	-
aEffect allele frequency were acquired from literature if they provided, or acquired from PhenoScanner (http://www.phenoscanner.medschl.cam.ac.uk/phenoscanner) if the literature didn't provide
bProxy SNPs was acquired from LDLink (https://ldlink.nci.nih.gov/)with a minimum linkage disequilibrium R2 = 0.8

## Sheet: Table S3
Table S3 Instrumental variable for cooked vegetable intake used in mendelian randomization analysis
Chromosome	SNP	Effect allele	Other allele	Effect allele frequencya	Beta	Stand error	P value	Proxy SNPb	R²
1	rs7537213	G	T	0.4642	0.014532	0.00244275	2.7e-09	-	-
2	rs113993820	G	T	0.980708	0.042181	0.00773388	4.9e-08	-	-
2	rs12476427	A	G	0.9602	-0.0087979	0.00148008	2.78e-09	-	-
2	rs7570469	T	C	0.684615	-0.0149392	0.00226844	3.7e-11	rs7570469	0.9536
3	rs112366692	C	T	0.8767	0.0204918	0.00371118	3.4e-08	-	-
4	rs10020708	C	A	0.505479	0.0119677	0.00211707	2.1e-08	-	-
7	rs6975898	T	G	0.3926	0.0121186	0.00219618	2.8e-08	-	-
8	rs1986972	G	A	0.6859	-0.0162265	0.00253947	1.7e-10	-	-
8	rs6990941	A	G	0.86397	-0.0192925	0.003244	3e-09	rs6990941	0.8591
11	rs1982350	A	G	0.367115	-0.0156373	0.00220674	1e-12	-	-
11	rs565044	C	A	0.630357	0.0121618	0.00219245	2.9e-08	-	-
aEffect allele frequency were acquired from literature if they provided, or acquired from PhenoScanner (http://www.phenoscanner.medschl.cam.ac.uk/phenoscanner) if the literature didn't provide
bProxy SNPs was acquired from LDLink (https://ldlink.nci.nih.gov/)with a minimum linkage disequilibrium R2 = 0.8

## Sheet: Table S4
Table S4 Instrumental variables directly extracted from MRC-IEU reflecting raw vegetable intake
SNP	Sample size	Chromosome	Se	Beta	P value	GWAS ID	Effect allele	Other allele	Effect allele frequency	F statistica	Notes
rs9427220	435435	1	0.00144212	-0.00800801	2.80001e-08	ukb-b-1996	T	A	0.554661	13.7953	Removed for palindrome SNP
rs4083969	435435	1	0.00311517	0.017133	3.79997e-08	ukb-b-1996	G	C	0.057217	13.7901	-
rs7619139	435435	3	0.00145086	0.0124765	8.00018e-18	ukb-b-1996	A	T	0.589193	32.8144	-
rs13102393	435435	4	0.00143029	0.00797933	2.39999e-08	ukb-b-1996	G	C	0.499077	13.8623	Removed for palindrome SNP
rs17460017	435435	5	0.00181338	0.0111744	7.19996e-10	ukb-b-1996	T	A	0.190124	16.7445	-
rs2194027	435435	5	0.00143565	-0.00860795	2e-09	ukb-b-1996	A	T	0.484664	16.1175	Removed for palindrome SNP
rs3129962	435435	6	0.00212261	-0.0133033	3.69999e-10	ukb-b-1996	A	G	0.129168	17.3371	Removed for incompatible alleles
rs12203592	435435	6	0.00169411	-0.0102862	1.29999e-09	ukb-b-1996	T	C	0.219338	15.778	-
rs3095337	435435	6	0.00176637	-0.0126218	8.99912e-13	ukb-b-1996	C	G	0.203909	22.5224	-
rs75248709	435435	6	0.00352774	-0.0197339	2.19999e-08	ukb-b-1996	T	C	0.045947	14.8669	-
rs57221424	435435	7	0.00153327	0.00894101	5.49997e-09	ukb-b-1996	G	C	0.321733	15.1927	-
rs62461186	435435	7	0.00185732	-0.0113438	1e-09	ukb-b-1996	C	A	0.179827	16.5289	-
rs790561	435435	8	0.00156199	0.012474	1.39991e-15	ukb-b-1996	G	A	0.704134	28.2319	-
rs7821179	435435	8	0.00197644	-0.0108184	4.39997e-08	ukb-b-1996	C	G	0.846577	13.2387	-
rs10819082	435435	9	0.00151342	-0.00916475	1.40001e-09	ukb-b-1996	A	G	0.66734	16.2389	-
rs6482190	435435	10	0.00159025	0.0112719	1.39991e-12	ukb-b-1996	G	A	0.719408	22.3366	-
rs1890012	435435	13	0.00180794	-0.0104258	8.10009e-09	ukb-b-1996	G	T	0.19473	14.8443	-
rs12908495	435435	15	0.00166573	-0.00935	2e-08	ukb-b-1996	A	C	0.242533	13.9869	-
rs1052352	435435	16	0.00142564	0.00816444	1e-08	ukb-b-1996	T	C	0.52355	14.4808	-
rs34186148	435435	17	0.0014749	-0.00805142	4.79999e-08	ukb-b-1996	C	G	0.370054	13.1606	-
rs4291983	435435	18	0.00142481	-0.00839985	3.69999e-09	ukb-b-1996	A	C	0.517576	15.3431	-
rs8130508	435435	21	0.00157797	0.0087404	2.99999e-08	ukb-b-1996	A	G	0.289686	13.69	-
aThe strength of each instrument was measured by calculating the F-statistic using the following formula:F=R2(N-2)/(1-R2) and R² using the following formula:R²=2×(1-EAF)×EAF×Beta²

## Sheet: Table S5
Table S5 Instrumental variables directly extracted from MRC-IEU reflecting cooked vegetable intake
SNP	Sample size	Chromosome	Se	Beta	P value	GWAS ID	Effect allele	Other allele	Effect allele frequency	F statistica	Notes
rs2252508	448651	1	0.00156216	0.0091021	5.69994e-09	ukb-b-8089	G	A	0.480256	18.5567	-
rs2102738	448651	2	0.00208302	-0.0121578	5.30005e-09	ukb-b-8089	C	A	0.172403	18.9247	-
rs4851029	448651	2	0.00156423	0.0101744	7.8001e-11	ukb-b-8089	G	T	0.526969	23.1554	-
rs12629972	448651	3	0.00159079	0.0117995	1.20005e-13	ukb-b-8089	C	T	0.588311	30.26	-
rs28450747	448651	4	0.0018547	-0.0101604	4.30002e-08	ukb-b-8089	A	G	0.23257	16.5336	-
rs1816263	448651	5	0.00174063	0.00958122	3.69999e-08	ukb-b-8089	C	T	0.280188	16.6136	-
rs2844672	448651	6	0.00160923	-0.00964215	2.1e-09	ukb-b-8089	A	G	0.624125	19.5712	-
rs12550717	448651	8	0.00161897	0.00918737	1.40001e-08	ukb-b-8089	A	G	0.372413	17.7025	-
rs10156602	448651	9	0.00163687	0.0110063	1.80011e-11	ukb-b-8089	G	A	0.361369	25.0868	-
rs11138705	448651	9	0.00183004	0.0103715	1.40001e-08	ukb-b-8089	C	G	0.757204	17.7456	-
rs2052063	448651	10	0.0015679	-0.00945755	1.6e-09	ukb-b-8089	T	C	0.515902	20.0454	-
rs349062	448651	11	0.00159767	-0.00890406	2.5e-08	ukb-b-8089	C	G	0.39275	16.9673	-
rs28711392	448651	11	0.00163223	-0.0107461	4.60045e-11	ukb-b-8089	C	T	0.367132	24.0767	-
rs10161952	448651	13	0.00168589	-0.0095798	1.29999e-08	ukb-b-8089	C	A	0.31274	17.6999	-
rs1421085	448651	16	0.00159054	0.0103316	8.30042e-11	ukb-b-8089	C	T	0.40346	23.0534	-
rs838133	448651	19	0.00161465	0.0116877	4.49987e-13	ukb-b-8089	G	A	0.549575	30.3441	-
rs34155012	448651	22	0.00192208	0.0105584	3.89996e-08	ukb-b-8089	T	C	0.227386	17.5742	-
aThe strength of each instrument was measured by calculating the F-statistic using the following formula:F=R2(N-2)/(1-R2) and R² using the following formula:R²=2×(1-EAF)×EAF×Beta²

## Sheet: Table S6
Table S6 Instrumental variable for education attainment used in mendelian randomization
Chromosome	SNP	Effect allele	Other allele	Beta	Stand error	P value
1	rs1008078	C	T	0.0165	0.0027	6e-10
1	rs11210860	A	G	0.0171	0.0027	2.4e-10
1	rs11588857	A	G	0.0198	0.0032	5.3e-10
1	rs1777827	A	G	0.015	0.0027	1.5e-08
1	rs2568955	C	T	0.0173	0.0031	1.8e-08
1	rs2992632	A	T	0.0168	0.0029	8.2e-09
1	rs301800	T	C	0.0191	0.0034	1.8e-08
1	rs34305371	A	G	0.0355	0.0047	3.8e-14
2	rs10496091	G	A	0.0178	0.0029	5.6e-10
2	rs11690172	A	G	0.0149	0.0027	2e-08
2	rs12987662	A	C	0.0273	0.0027	2.7e-24
2	rs13402908	C	T	0.0177	0.0026	1.7e-11
2	rs1606974	A	G	0.0222	0.004	2.8e-08
2	rs16845580	T	C	0.0161	0.0027	2.7e-09
2	rs17824247	C	T	0.0158	0.0027	2.8e-09
2	rs2245901	G	A	0.0157	0.0027	4.5e-09
2	rs2457660	C	T	0.0168	0.0027	7.1e-10
2	rs4500960	C	T	0.0164	0.0026	3.8e-10
2	rs4851251	C	T	0.0166	0.003	1.9e-08
2	rs6739979	C	T	0.0147	0.0027	4.7e-08
2	rs76076331	T	C	0.0205	0.0037	3.6e-08
3	rs112634398	A	G	0.036	0.0066	4.6e-08
3	rs11712056	T	C	0.0236	0.0026	3.3e-19
3	rs35761247	A	G	0.0345	0.0063	3.8e-08
3	rs62259535	A	G	0.0481	0.0081	2.6e-09
3	rs62263923	G	A	0.0158	0.0027	7e-09
4	rs12646808	T	C	0.0155	0.0028	4e-08
4	rs2610986	C	T	0.0162	0.0029	2e-08
4	rs3101246	G	T	0.0152	0.0027	1.4e-08
4	rs34072092	T	C	0.0243	0.0044	3.9e-08
4	rs4863692	T	G	0.018	0.0028	1.6e-10
5	rs10061788	A	G	0.0212	0.0035	2.5e-09
5	rs1402025	T	C	0.0173	0.0031	3.4e-08
5	rs2431108	T	C	0.0163	0.0028	5.3e-09
5	rs2964197	T	C	0.0145	0.0026	3e-08
5	rs324886	C	T	0.0151	0.0027	1.9e-08
5	rs61160187	G	A	0.0168	0.0027	3.5e-10
5	rs62379838	T	C	0.0156	0.0028	3.3e-08
6	rs56231335	C	T	0.0171	0.0029	2.1e-09
6	rs7767938	T	C	0.0168	0.003	2.4e-08
7	rs113520408	A	G	0.0169	0.003	2e-08
7	rs11768238	G	A	0.0169	0.0028	9.9e-10
7	rs12531458	A	C	0.0144	0.0026	3.1e-08
7	rs12671937	A	G	0.0164	0.0027	9.2e-10
7	rs17167170	A	G	0.0198	0.0033	1.1e-09
7	rs2615691	G	A	0.0373	0.0068	4.7e-08
9	rs13294439	C	A	0.0231	0.0027	2.2e-17
9	rs1871109	G	T	0.0164	0.0026	4.3e-10
9	rs7854982	C	T	0.0149	0.0026	1.3e-08
9	rs895606	A	G	0.0147	0.0026	2.2e-08
10	rs11191193	A	G	0.018	0.0028	5.4e-11
10	rs12772375	G	T	0.0151	0.0027	1.6e-08
11	rs7945718	A	G	0.0153	0.0027	1.5e-08
12	rs2456973	C	A	0.0198	0.0028	1.1e-12
12	rs572016	A	G	0.0144	0.0026	3.5e-08
12	rs7306755	A	G	0.0226	0.0032	1.3e-12
13	rs9537821	A	G	0.0242	0.0029	1.5e-16
14	rs1043209	A	G	0.018	0.0027	1.8e-11
14	rs17119973	G	A	0.0187	0.003	3.6e-10
18	rs12969294	G	A	0.0159	0.0028	7.2e-09
21	rs2837992	T	C	0.0148	0.0027	3.8e-08
22	rs165633	G	A	0.0178	0.003	2.9e-09

## Sheet: Table S7
Table S7 Instrumental variable for household income in mendelian randomization
Chromosome	SNP	Effect allele	Other allele	Effect allele frequency	Beta	Stand error	P value
1	rs11588857	A	G	0.209469	0.0213402	0.00324615	4.9e-11
1	rs2820314	C	A	0.338157	-0.0165601	0.00278855	2.9e-09
1	rs488786	T	C	0.164058	0.0206878	0.00356762	6.7e-09
1	rs6429636	T	G	0.719691	0.0192858	0.00293518	5e-11
1	rs6690195	T	C	0.486993	-0.015988	0.00265212	1.7e-09
1	rs6699397	G	A	0.369644	-0.0190757	0.00274153	3.5e-12
2	rs11678501	C	T	0.024727	-0.0517926	0.00851645	1.2e-09
2	rs12477364	A	G	0.214113	0.0193727	0.00322134	1.8e-09
2	rs12692596	T	C	0.3717	-0.0154093	0.00273347	1.7e-08
2	rs13002946	A	T	0.269216	0.0205047	0.00299285	7.3e-12
2	rs387780	C	T	0.674498	0.0167299	0.00282732	3.3e-09
2	rs4673904	T	A	0.391372	-0.0159989	0.00270337	3.3e-09
2	rs55680124	T	C	0.154914	-0.0214593	0.00365625	4.4e-09
2	rs62183028	T	G	0.310562	-0.0189832	0.00286114	3.2e-11
3	rs11714337	A	G	0.431007	0.0153807	0.00267881	9.4e-09
3	rs11917431	T	C	0.300831	0.0227135	0.00288021	3.1e-15
3	rs2332719	G	A	0.278917	-0.0183042	0.00295323	5.7e-10
4	rs1229984	C	T	0.972949	-0.0491072	0.00804788	1e-09
4	rs34811474	A	G	0.231597	0.0177781	0.00313427	1.4e-08
4	rs7700107	C	A	0.138299	-0.0228296	0.00382992	2.5e-09
5	rs32940	C	T	0.700979	0.0211431	0.00289645	2.9e-13
5	rs6868457	C	T	0.478238	0.0209797	0.0026601	3.1e-15
6	rs2515919	G	A	0.369978	-0.0159385	0.00273539	5.7e-09
6	rs73015322	T	G	0.076734	-0.0271853	0.00495368	4.1e-08
6	rs9388490	T	C	0.439901	0.015105	0.00266861	1.5e-08
6	rs968050	T	C	0.483185	0.0223829	0.00265073	3.1e-17
7	rs12531825	A	G	0.122596	-0.0258177	0.00406172	2.1e-10
7	rs71576284	A	C	0.008961	-0.0838859	0.0151769	3.3e-08
7	rs77126132	A	G	0.093289	0.0267483	0.00457921	5.2e-09
8	rs1421334	C	A	0.549035	0.0162948	0.00267028	1e-09
9	rs10429582	C	T	0.416388	0.0270261	0.00268405	7.6e-24
9	rs10761035	A	G	0.188004	0.0186402	0.00338512	3.7e-08
9	rs2068428	T	C	0.239041	0.0169724	0.00309515	4.2e-08
10	rs11191116	T	C	0.351782	-0.0163993	0.00277643	3.5e-09
10	rs34473884	A	G	0.248977	0.017225	0.00305604	1.7e-08
10	rs7896518	G	A	0.428029	0.014813	0.00270047	4.1e-08
11	rs589914	G	A	0.684776	0.0156098	0.00285076	4.4e-08
13	rs9556958	T	C	0.524062	-0.0153409	0.0026641	8.5e-09
13	rs9596313	A	G	0.505975	0.0152867	0.00264763	7.8e-09
14	rs12883788	T	C	0.459864	-0.0188574	0.00266308	1.4e-12
16	rs4115668	A	G	0.346945	-0.0179965	0.00279169	1.1e-10
18	rs11665242	G	A	0.422902	-0.0175478	0.00268166	6e-11
18	rs11877758	G	T	0.312055	-0.0203602	0.00286697	1.2e-12
18	rs784256	A	G	0.810934	-0.0253813	0.00339684	7.9e-14
19	rs2362523	G	A	0.339926	0.0158667	0.00279836	1.4e-08
19	rs75413320	C	T	0.108161	-0.0261129	0.00426829	9.5e-10
20	rs2422859	G	T	0.471922	0.0163711	0.00264718	6.2e-10
20	rs6035877	C	A	0.469244	-0.0145138	0.00265042	4.3e-08
22	rs5754738	G	A	0.709551	-0.0162464	0.00292038	2.7e-08

## Sheet: Table S8
Table S8 Source and relevant information of outcome dataset
Outcome	Consortium	Dataset	Population	Sex	nCase	nControl	Sample size	Number of SNPs	Category	Unit	Year
Diagnoses - main ICD10: I20 Angina pectoris	Neale Lab	ukb-a-532	European	Males and Females	4837	332362	337199	10894596	NA	NA	2017
Diagnoses - main ICD10: I21 Acute myocardial infarction	Neale Lab	ukb-a-533	European	Males and Females	3927	333272	337199	10894596	NA	NA	2017
Diagnoses - main ICD10: I25 Chronic ischaemic heart disease	Neale Lab	ukb-a-534	European	Males and Females	8755	328444	337199	10894596	NA	NA	2017
Diagnoses - main ICD10: I63 Cerebral infarction	Neale Lab	ukb-d-I63	European	Males and Females	2353	358841	361194	10889323	Binary	NA	2018
Outcome	Consortium	Dataset	Population	Sex	nCase	nControl	Sample size	Number of SNPs	Category	Unit	Year
Triglycerides	UK BiobMetabolic biomarkers in the UK Biobank measured by Nightingale Health	met-d-Total_TG	European	Males and Females	-	-	115078	12,321,875	Continuous	NA	2020
Total cholesterol	UK BiobMetabolic biomarkers in the UK Biobank measured by Nightingale Health	met-d-Total_C	European	Males and Females			115078	12,321,875	Continuous	NA	2020
LDL cholesterol	UK BiobMetabolic biomarkers in the UK Biobank measured by Nightingale Health	met-d-LDL_C	European	Males and Females	-	-	115078	12,321,875	Continuous	NA	2020
HDL cholesterol	UK BiobMetabolic biomarkers in the UK Biobank measured by Nightingale Health	met-d-HDL_C	European	Males and Females	-	-	115078	12,321,875	Continuous	NA	2020
Apolipoprotein A-I	UK BiobMetabolic biomarkers in the UK Biobank measured by Nightingale Health	met-d-ApoA1	European	Males and Females	-	-	115078	12,321,875	Continuous	NA	2020
Apolipoprotein B	UK BiobMetabolic biomarkers in the UK Biobank measured by Nightingale Health	met-d-ApoB	European	Males and Females	-	-	115078	12,321,875	Continuous	NA	2020
Outcome	Consortium	Dataset	Population	Sex	nCase	nControl	Sample size	Number of SNPs	Category	Unit	Year
Salad / raw vegetable intake	MRC-IEU	ukb-b-1996	European	Males and Females	-	-	435435	9851867	Categorical Ordered	SD	2018
Cooked vegetable intake	MRC-IEU	ukb-b-8089	European	Males and Females	-	-	448651	9851867	Categorical Ordered	SD	2018
Vegetarian alternatives intake	MRC-IEU	ukb-b-14425	European	Males and Females	2318	62631	64949	9851867	Binary	SD	2018
Fresh fruit intake	MRC-IEU	ukb-b-3881	European	Males and Females	-	-	446462	9851867	Categorical Ordered	SD	2018
Processed meat intake	MRC-IEU	ukb-b-6324	European	Males and Females	-	-	461981	9851867	Categorical Ordered	SD	2018
Salt added to food	MRC-IEU	ukb-b-8121	European	Males and Females	-	-	462630	9851867	Categorical Ordered	SD	2018
Physical activity	Within family GWAS consortium	ieu-b-4860	European	Males and Females			78007	7987378	NA	NA	2022
Pack years of smoking	MRC-IEU	ukb-b-10831	European	Males and Females	-	-	142387	9851867	Continuous	SD	2018

## Sheet: Table S9
Table S9 Mendelian randomization analysis to study the relationship between vegetable intake and ischemic cardio-cerebral vascular disease by using instrumental variables directly extracted from MRC-IEU
Exposure	Outcome	ICD-10 code	Outcome GWAS ID	Method	SNPs	OR	95%CI	P value
Raw vegetable intake	Angina pectoris	I20	ukb-a-532	MR Egger	17	1.08108	0.98~1.19	0.141716
				Weighted median	17	1.01065	0.99~1.04	0.384535
				Inverse variance weighted	17	0.997611	0.98~1.02	0.824351
	Acute myocardial infarction	I21	ukb-a-533	MR Egger	17	1.04635	0.97~1.13	0.252787
				Weighted median	17	0.983983	0.96~1.00	0.106505
				Inverse variance weighted	17	0.990699	0.98~1.01	0.245645
	Chronic ischaemic heart disease	I25	ukb-a-534	MR Egger	17	1.1794	1.04~1.33	0.0193656
				Weighted median	17	0.991588	0.96~1.02	0.602613
				Inverse variance weighted	17	1.00091	0.97~1.03	0.951824
	Cerebral infarction	I63	ukb-d-I63	MR Egger	17	0.966495	0.90~1.03	0.33999
				Weighted median	17	0.991789	0.98~1.01	0.340361
				Inverse variance weighted	17	1.00438	0.99~1.02	0.539345
	Unstable angina	I20.0	ukb-b-12047	MR Egger	16	0.990757	0.90~1.09	0.851816
				Weighted median	16	0.982578	0.97~1.00	0.0173033
				Inverse variance weighted	16	0.985706	0.97~1.00	0.0500578
	Atherosclerotic heart disease	I25.1	ukb-b-1668	MR Egger	18	1.12089	1.00~1.25	0.0636153
				Weighted median	18	0.986448	0.96~1.01	0.323842
				Inverse variance weighted	18	0.992899	0.97~1.02	0.569897
Cooked vegetable intake	Angina pectoris	I20	ukb-a-532	MR Egger	17	1.09371	0.92~1.30	0.33568
				Weighted median	17	1.00825	0.99~1.03	0.430019
				Inverse variance weighted	17	0.999765	0.98~1.02	0.977169
	Acute myocardial infarction	I21	ukb-a-533	MR Egger	17	1.12135	0.91~1.38	0.299343
				Weighted median	17	1.00302	0.98~1.02	0.75899
				Inverse variance weighted	17	1.00404	0.99~1.02	0.678339
	Chronic ischaemic heart disease	I25	ukb-a-534	MR Egger	17	1.20392	0.91~1.60	0.217381
				Weighted median	17	0.990177	0.96~1.02	0.457755
				Inverse variance weighted	17	0.996708	0.97~1.02	0.805788
	Cerebral infarction	I63	ukb-d-I63	MR Egger	17	0.942047	0.85~1.05	0.296065
				Weighted median	17	0.998279	0.98~1.01	0.801104
				Inverse variance weighted	17	0.99563	0.99~1.01	0.382873
	Unstable angina	I20.0	ukb-b-12047	MR Egger	17	1.02797	0.93~1.14	0.600089
				Weighted median	17	1.00003	0.99~1.01	0.996813
				Inverse variance weighted	17	0.99817	0.99~1.01	0.696097
	Atherosclerotic heart disease	I25.1	ukb-b-1668	MR Egger	17	1.09496	0.86~1.39	0.469421
				Weighted median	17	1.00496	0.98~1.03	0.688962
				Inverse variance weighted	17	1.00832	0.99~1.03	0.448843

[truncated: 8 more sheets: Table S10, Table S11, Table S12, Table S13, Table S14, Table S15, Table S16, Reference]
